# Supplementary material for: Importance of feeding status evaluation in older patients undergoing hemodialysis
Source: PLoS One. 2023 Jan 3;18(1):e0279199. doi: 10.1371/journal.pone.0279199 (PMC9810173; doi:10.1371/journal.pone.0279199)
Supplement: S1 Data — (XLSX) [file pone.0279199.s001.xlsx]

## Sheet: patients
ID	age	sex	enteral nutrition	willingness to eat	overall condition	respiratory condition	oral condition	cognitive function while eating	oral prepatory and propulsive phase	severity of pharyngeal dysphagia	position and endurance while eating	eating behavior	daily living activities	food intake level	food modification	nutrition	KTBC total score	serum albumin level	GNRI	NRI	DM	IHD	ASO	stroke	dementia	dialysis vintage (months)	dialysis vintage (years)	hospitalization days	transfer within 1 month	death/survive	days from hospitalization to death	observation period (days)	dry weight at the time of evaluation	hight	BMI at the time of evaluation	dry weight at last dialysis	BMI at last dialysis	BMI decrease rate (%)
1	70	M	0	1	5	5	5	4	4	5	5	5	5	2	2	3	51	3.1	78.9	12	0	0	0	0	1	425	35.4167	6	0	death	47	41	54.7	1.78	17.2642	53.5	16.8855	-1.60521
2	66	M	1	2	4	2	5	2	1	2	4	1	2	1	1	0	27	2	58.1	12	0	0	0	1	1	293	24.4167	11	0	death	26	15	45.5	1.75	14.8571	45.5	14.8571	0
3	80	M	1	1	5	5	5	2	1	1	2	1	1	1	1	0	26	3	80.5	11	0	0	1	1	1	74	6.16667	1	0	survive		248	51.5	1.65	18.9164	45.2	16.6024	-1.4798
4	90	F	1	1	2	5	4	5	4	5	4	5	2	1	1	2	41	3.3	77.9	11	0	0	0	0	0	291	24.25	1	0	survive		243	31.9	1.45	15.1724	33.3	15.8383	0.541817
5	59	M	0	2	5	5	4	4	2	5	3	4	1	4	4	5	48	2.4	74.4	9	1	1	0	0	0	281	23.4167	10	0	survive		262	61	1.73	20.3816	61	20.3816	0
6	70	M	0	5	3	4	4	5	5	5	5	5	5	5	5	3	59	3	80.8	12	0	0	1	0	0	192	16	3	0	survive		259	52.5	1.66	19.0521	49.1	17.8183	-0.750138
7	62	M	0	5	5	5	5	5	5	5	4	5	3	5	5	5	62	3	86.4	9	1	0	1	0	0	172	14.3333	3	0	death	151	148	76.5	1.7	26.4706	72.5	25.0865	-1.05988
8	70	F	0	5	4	5	5	5	3	5	4	5	2	4	4	3	54	2.7	76.1	12	1	0	1	0	0	153	12.75	22	0	death	127	105	45.5	1.55	18.9386	45	18.7305	-0.313972
9	66	M	0	5	4	5	4	5	5	5	5	5	5	5	5	4	62	2.9	84.8	9	0	1	1	0	0	270	22.5	22	0	survive		250	65.5	1.73	21.8851	65	21.7181	-0.0916031
10	70	M	0	5	5	5	5	5	4	4	4	5	2	4	3	3	54	1.7	62.1	12	1	0	0	1	1	131	10.9167	22	0	death	224	202	56.7	1.71	19.3906	51.4	17.5781	-1.38823
11	79	F	0	5	5	5	5	5	5	5	4	5	3	5	5	5	62	3.2	87.3	8	0	1	0	0	0	325	27.0833	22	0	survive		250	47.1	1.5	20.9333	47.6	21.1556	0.127389
12	84	M	0	4	4	5	4	2	3	4	4	1	1	4	2	0	38	2.6	69.3	11	0	1	0	0	1	95	7.91667	14	0	death	86	72	32.5	1.42	16.1178	31.5	15.6219	-1.28205
13	70	M	0	5	5	5	4	4	5	5	4	5	2	5	5	4	58	3.3	85.5	11	1	0	0	0	0	82	6.83333	22	0	survive		250	54.2	1.68	19.2035	46.9	16.6171	-1.61624
14	72	M	0	5	5	5	5	5	5	5	4	5	5	5	5	2	61	2.9	74.9	8	0	1	1	1	0	62	5.16667	3	0	survive		252	47.2	1.68	16.7234	46.5	16.4753	-0.176554
15	50	F	0	3	3	5	5	5	3	5	4	5	3	4	4	5	54	2.6	80.4	9	1	1	1	1	0	109	9.08333	11	0	survive		261	49.5	1.45	23.5434	52	24.7325	0.580518
16	81	M	0	5	3	5	4	5	4	5	4	5	2	4	4	3	53	3.5	88.4	7	0	0	0	0	0	82	6.83333	11	1
17	72	F	0	5	3	5	5	3	3	4	4	4	2	3	2	0	43	2.7	69.1	12	1	0	0	1	1	280	23.3333	11	0	death	106	95	34.3	1.5	15.2444	34.3	15.2444	0
18	83	M	0	5	5	4	4	3	2	3	4	4	2	4	2	2	44	3	82.1	9	0	0	0	0	0	47	3.91667	1	0	death	17	16	54.5	1.6	21.2891	50.6	19.7656	-13.4174
19	83	F	0	5	3	5	4	3	3	3	4	4	2	4	3	2	45	2.8	74.6	11	1	0	0	0	1	71	5.91667	22	0	survive		250	37.2	1.46	17.4517	35.2	16.5134	-0.645161
20	79	M	0	5	5	5	5	5	5	5	4	5	2	5	5	5	61	3.7	96.4	1	1	1	1	0	1	101	8.41667	22	0	death	202	180	48.7	1.5	21.6444	45.4	20.1778	-1.12936
21	87	F	1	1	4	3	4	4	3	4	3	1	1	1	1	3	33	3	73.3	11	0	0	0	1	1	63	5.25	22	0	survive		250	34	1.5	15.1111	36.5	16.2222	0.882353
22	86	F	1	1	4	2	5	1	1	2	1	1	1	1	1	4	25	3.1	83.2	11	1	0	0	0	1	35	2.91667	22	0	survive		250	46.9	1.55	19.5213	52.4	21.8106	1.40725
23	65	M	0	4	5	5	5	5	5	5	5	5	4	5	5	4	62	3.7	96.8	5	1	0	1	0	0	182	15.1667	22	0	survive		250	71.5	1.69	25.0341	63.6	22.2681	-1.32587
24	71	M	0	5	3	4	5	5	3	5	3	5	2	4	4	4	52	2.8	77.8	12	1	1	0	0	0	121	10.0833	22	1
25	69	M	1	5	1	3	4	2	5	5	3	5	1	1	1	3	39	1.9	66	12	1	0	1	1	1	129	10.75	22	0	death	56	34	63	1.78	19.8839	63	19.8839	0
26	85	F	0	5	4	5	4	5	3	5	3	5	3	4	3	3	52	2.5	71.5	12	0	1	0	0	1	46	3.83333	22	0	death	271	249	43.5	1.55	18.1061	47.7	19.8543	1.16327
27	86	M	0	4	4	4	4	5	4	3	5	5	4	4	5	2	53	3.2	89.3	9	1	0	1	0	0	44	3.66667	22	0	survive		250	66.9	1.72	22.6136	63.8	21.5657	-0.556054
28	87	F	0	2	4	5	4	3	1	4	4	2	3	2	2	2	38	3.2	88.8	8	0	1	0	0	1	38	3.16667	13	0	survive		250	42.6	1.4	21.7347	36	18.3673	-1.85915
29	67	M	0	5	5	5	5	5	3	5	5	5	5	4	4	2	58	3.1	80.4	12	1	1	1	0	0	241	20.0833	10	0	survive		262	49.2	1.65	18.0716	47.7	17.5207	-0.349097
30	59	M	0	5	4	5	4	5	4	5	4	5	2	4	5	0	52	2.9	75.1	12	0	0	0	1	0	33	2.75	10	0	survive		262	54	1.79	16.8534	58	18.1018	0.848176
31	82	F	1	2	1	3	5	2	1	1	1	1	1	1	1	2	22	3.1	73.9	11	1	0	0	0	1	105	8.75	10	0	survive		262	34.2	1.53	14.6098	33.1	14.1399	-0.368287
32	87	M	0	5	5	5	5	5	3	5	4	5	3	4	5	3	57	3.5	81.1	3	0	0	0	0	0	25	2.08333	11	0	survive		261	37.7	1.575	15.1978	37.2	14.9962	-0.152444
33	96	M	0	5	5	4	5	5	3	4	4	5	2	4	3	2	51	3.1	75.7	11	0	0	0	0	1	8	0.666667	10	0	death	141	131	43.5	1.67	15.5975	39.2	14.0557	-2.26375
34	82	F	0	5	5	5	4	5	5	5	5	5	5	4	5	4	62	3.2	84.9	11	0	0	0	1	0	19	1.58333	1	0	survive		248	43	1.48	19.6311	41.6	18.992	-0.393848
35	66	F	0	5	5	5	4	5	3	5	4	5	2	4	3	5	55	2.6	80.3	9	1	0	1	0	0	7	0.583333	22	0	death	207	185	40	1.35	21.9479	40.4	22.1674	0.162162
36	86	F	0	5	5	5	4	5	3	5	4	5	3	4	4	5	57	3.5	91.6	4	1	1	0	1	1	14	1.16667	22	0	death	104	82	45	1.47	20.8247	44.7	20.6858	-0.243902
37	79	F	0	2	4	5	4	5	3	5	4	5	3	4	4	2	50	3	76.7	11	1	0	0	1	1	124	10.3333	22	0	survive		250	38.5	1.51	16.8852	38.1	16.7098	-0.124675
38	96	M	1	1	3	3	5	1	1	1	1	1	1	1	1	0	20	2.6	69.4	11	1	1	0	0	1	13	1.08333	22	0	death	53	31	48.5	1.73	16.205	48	16.038	-0.997672
39	69	M	1	1	5	5	5	5	5	5	5	5	5	1	1	0	48	3.3	75.8	13	0	0	0	0	0	11	0.916667	22	0	death	218	196	43	1.75	14.0408	42.7	13.9429	-0.106787
40	86	M	0	5	5	5	4	5	4	5	4	5	4	5	5	4	60	2.8	82.7	8	0	0	0	0	0	12	1	22	0	death	228	206	50.7	1.53	21.6583	44.5	19.0098	-1.78089
41	48	F	0	2	4	5	5	5	5	5	4	5	2	2	2	4	50	2.7	81.9	8	0	0	0	0	0	12	1	22	1
42	65	F	0	5	5	5	4	5	3	4	4	5	2	4	2	2	50	2.8	67.4	12	1	1	0	1	1	3	0.25	21	0	survive		250	30.9	1.51	13.552	30.4	13.3327	-0.194175
43	89	F	1	1	1	5	5	1	1	1	1	1	1	1	1	2	22	2.5	68.3	12	0	0	0	0	1	58	4.83333	1	0	death	15	14	37.5	1.5	16.6667	38.6	17.1556	6.28571
44	68	F	0	5	2	5	5	5	5	5	5	5	5	5	5	2	59	3.8	90.2	5	0	0	0	1	0	114	9.5	3	0	survive		216	38.5	1.47	17.8167	38	17.5853	-0.180375
45	72	M	0	5	5	5	5	5	5	5	5	5	4	5	5	2	61	3	84.1	9	1	1	0	0	0	103	8.58333	6	0	survive		231	46.7	1.5	20.7556	49.5	22	0.778665
46	77	M	0	5	5	5	4	5	4	5	4	5	2	4	5	1	54	2.6	73.4	11	1	1	0	1	0	43	3.58333	29	0	survive		221	52.8	1.68	18.7075	51.9	18.3886	-0.231386
47	73	F	1	2	5	5	4	4	4	4	2	4	1	4	4	0	43	2.2	64.9	12	0	0	0	0	1	34	2.83333	3	0	survive		231	36.6	1.47	16.9374	34	15.7342	-0.922575
48	77	M	0	5	2	5	4	5	5	5	4	5	2	5	5	5	57	3	85.8	8	1	1	0	0	1	13	1.08333	6	0	survive		231	57.4	1.63	21.6041	58.9	22.1687	0.339382
49	69	F	0	5	3	5	5	5	5	5	4	5	2	4	5	4	57	2.9	83	8	0	0	0	0	0	587	48.9167	6	0	death	72	66	42	1.4	21.4286	40	20.4082	-2.1645
50	91	F	0	2	5	5	4	4	3	4	4	5	2	4	4	3	49	2.7	66.9	11	0	0	0	0	0	5	0.416667	1	0	death	44	43	35.2	1.58	14.1003	33	13.219	-4.36047
51	72	F	0	5	5	5	5	5	4	5	4	5	4	4	4	4	59	3.7	90.8	8	1	0	0	0	0	39	3.25	1	0	survive		207	45.9	1.56	18.8609	44.5	18.2857	-0.442045
52	79	F	0	5	5	5	4	5	5	5	5	5	4	5	5	1	59	3.8	90.4	7	0	0	0	0	0	12	1	2	0	survive		210	38	1.46	17.827	38	17.827	0
53	89	F	0	2	2	5	4	2	1	4	4	1	1	2	2	2	32	2.4	79	12	0	0	0	1	1	29	2.41667	2	0	death	76	74	37.4	1.51	16.4028	35.9	15.7449	-1.62596
54	84	F	0	5	4	5	4	5	4	5	4	5	2	4	4	3	54	2.9	79	11	0	1	0	0	0	76	6.33333	8	1
55	71	M	0	5	5	5	5	5	5	5	5	5	4	5	5	4	63	3.6	73.5	4	0	0	1	0	0	11	0.916667	2	0	survive		206	64.2	1.63	24.1635	55.3	20.8137	-2.01887
56	70	F	0	5	4	5	5	5	5	5	5	5	5	5	5	3	62	3.8	93.5	7	0	0	0	0	0	8	0.666667	4	0	survive		208	42.5	1.48	19.4028	42.5	19.4028	0
57	85	M	0	5	5	5	5	4	4	5	3	3	2	4	4	3	52	3.1	73.8	11	1	0	0	1	1	234	19.5	2	0	survive		193	33.7	1.52	14.5862	34.8	15.0623	0.507372
58	74	F	0	2	3	5	5	4	4	5	4	5	4	1	1	3	46	1.4	53.9	12	0	0	0	0	0	273	22.75	2	0	survive		187	37.5	1.46	17.5924	33.3	15.6221	-1.79679
59	78	F	0	5	2	5	4	5	4	5	4	5	4	4	4	2	53	3.6	101.9	7	0	0	0	0	0	41	3.41667	5	0	survive		186	27	1.42	13.3902	26.7	13.2414	-0.179211
60	68	F	0	2	5	5	5	5	5	5	5	5	5	5	5	4	61	3.6	95.3	0	1	0	0	0	0	52	4.33333	1	0	survive		181	87	1.52	37.6558	88	38.0886	0.190512
61	83	M	0	5	5	5	5	5	5	5	5	5	5	5	5	5	65	3.9	90.3	0	0	0	0	0	0	55	4.58333	1	0	survive		181	53.5	1.59	21.1621	50.5	19.9755	-0.929416
62	86	M	1	1	3	2	5	1	1	1	1	1	1	1	1	4	23	2.9	81.2	8	0	1	0	0	0	4	0.333333	1	0	death	37	36	66.1	1.8	20.4012	66.1	20.4012	0
63	71	M	0	5	5	5	5	5	5	5	5	5	5	5	5	4	64	3.8	98.3	0	1	1	0	0	0	160	13.3333	2	1
64	82	F	0	5	2	5	5	5	5	5	5	5	4	4	4	3	57	2.8	78.4	12	0	0	0	0	1	55	4.58333	6	0	survive		172	37.4	1.39	19.3572	35.6	18.4255	-0.839448
65	83	M	0	5	5	5	5	5	5	5	5	5	4	5	5	4	63	3.6	93.3	5	0	0	0	1	1	75	6.25	3	0	survive		171	52.8	1.61	20.3696	55	21.2183	0.730994
66	72	M	0	5	4	5	5	5	5	5	5	5	4	5	5	3	61	2.9	78.8	12	0	0	0	0	0	84	7	1	0	survive		172	48.8	1.59	19.303	49	19.3821	0.071483
67	71	F	0	5	5	5	5	5	5	5	5	5	4	5	5	2	61	3.6	86	7	0	0	0	0	0	499	41.5833	7	0	survive		165	41	1.55	17.0656	39.5	16.4412	-0.665188
68	67	M	0	5	4	5	4	5	5	5	5	5	4	4	4	5	60	2.6	79.7	9	0	1	0	0	0	95	7.91667	6	0	survive		164	65.4	1.74	21.6013	55.8	18.4304	-2.68516
69	98	M	0	5	3	4	4	3	3	4	4	3	2	4	2	3	44	2.8	76.2	12	0	1	0	0	0	127	10.5833	7	0	death	18	11	43.7	1.55	18.1894	41.4	17.232	-14.3541
70	67	F	0	1	1	5	5	4	1	1	4	1	2	1	1	4	31	2.6	76.8	9	0	0	0	0	1	258	21.5	2	0	survive		164	47	1.53	20.0777	42	17.9418	-1.94603
71	45	M	0	5	5	5	5	5	5	5	5	5	4	5	5	4	63	2.7	81.9	5	1	0	0	0	0	92	7.66667	2	0	survive		164	82.1	1.75	26.8082	82.3	26.8735	0.044562
72	83	F	0	5	2	5	4	5	4	5	5	5	4	5	5	1	55	3.1	79.1	11	0	0	0	0	0	6	0.5	1	0	survive		164	36.7	1.44	17.6987	33.5	16.1555	-1.595
73	69	F	0	5	5	5	5	5	5	5	5	5	4	5	5	4	63	3.3	90.2	4	0	0	0	0	0	195	16.25	3	0	survive		158	51	1.54	21.5045	48.5	20.4503	-0.930752
74	63	M	0	2	2	5	4	5	4	5	5	5	5	5	5	2	54	3.3	90.8	5	1	1	1	1	0	116	9.66667	5	0	survive		153	69	1.65	25.3444	65.5	24.0588	-0.994601
75	96	M	0	2	2	4	5	2	3	4	1	1	1	4	3	2	34	2.8	75.3	12	0	0	0	0	0	57	4.75	5	0	death	80	75	39.9	1.5	17.7333	37.5	16.6667	-2.40602
76	98	F	0	2	2	5	5	4	3	5	3	1	2	4	3	4	43	3.2	82.8	11	0	0	0	0	1	124	10.3333	1	0	death	77	76	38.5	1.44	18.5667	36.3	17.5058	-2.25564
77	81	F	0	3	2	5	5	5	4	5	4	5	2	5	5	0	50	3.2	75.8	11	0	0	0	1	0	392	32.6667	2	0	survive		159	35	1.54	14.758	26	10.9631	-4.85175
78	73	M	0	5	5	5	5	5	5	5	5	5	5	5	5	2	62	3.5	93.4	5	1	1	0	1	0	57	4.75	3	0	survive		148	53.1	1.59	21.0039	51.5	20.371	-0.61078
79	61	M	0	2	5	5	5	4	5	5	5	4	2	5	5	5	57	3.2	89.3	5	1	1	0	0	0	163	13.5833	3	0	survive		148	71.8	1.59	28.4008	60	23.7332	-3.33133
80	62	F	0	3	5	5	5	5	5	5	5	5	4	4	5	1	57	3.2	89.3	8	1	0	0	0	0	29	2.41667	4	0	survive		146	62.8	1.48	28.6706	61.3	27.9858	-0.490795
81	85	M	0	1	2	5	4	2	2	3	4	1	2	2	2	2	32	2.3	64.6	11	1	0	1	0	1	6	0.5	3	0	death	15	12	47.9	1.75	15.6408	47.2	15.4122	-3.65344
82	84	M	0	2	5	5	5	4	3	4	3	4	2	4	2	4	47	3.1	87.9	9	1	0	0	0	1	20	1.66667	2	0	death	114	112	58	1.55	24.1415	55	22.8928	-1.38547
83	84	M	0	5	5	5	5	4	4	5	5	4	2	4	5	2	55	3	75.9	12	1	0	0	1	1	8	0.666667	3	1
84	89	F	0	5	3	5	5	4	3	5	3	4	3	4	4	5	53	2.9	82	8	1	1	0	0	1	34	2.83333	4	0	survive		126	40.4	1.41	20.3209	40	20.1197	-0.235738
85	69	F	0	5	5	5	5	5	5	5	5	5	5	5	5	4	64	3.6	94.2	0	0	0	0	0	0	108	9	7	0	survive		125	50.6	1.53	21.6156	48.3	20.6331	-1.09091
86	59	M	0	1	2	5	1	5	4	5	5	5	5	4	5	2	49	3.3	89.3	8	1	0	0	0	0	54	4.5	6	0	death	98	92	57	1.64	21.1927	47.6	17.6978	-5.37757
87	64	F	0	5	2	5	5	5	5	5	5	5	4	5	5	4	60	2.9	78.9	11	0	0	0	0	0	260	21.6667	5	0	survive		125	48	1.6	18.75	48	18.75	0
88	91	M	0	1	3	5	4	3	2	3	4	4	2	4	3	3	41	3.1	80.6	12	0	1	0	1	0	70	5.83333	4	0	death	91	87	44	1.55	18.3143	33.3	13.8606	-8.38558
89	73	M	0	3	1	5	4	4	3	4	2	4	1	1	1	1	34	2.3	67.7	11	0	0	0	1	0	94	7.83333	4	0	death	27	23	48	1.65	17.6309	47.7	17.5207	-0.815217
90	78	M	0	3	2	5	4	4	3	4	4	4	2	4	4	3	46	2.3	71.1	11	1	0	0	0	1	19	1.58333	4	0	death	67	63	53.6	1.65	19.6878	48	17.6309	-4.97512
91	57	F	0	1	1	5	5	1	3	5	1	1	1	1	1	0	26	2.7	70.3	12	0	1	0	0	0	86	7.16667	4	0	death	14	10	38.4	1.58	15.3822	38.5	15.4222	0.78125
92	57	M	0	5	5	5	5	5	5	5	5	5	5	5	5	5	65	3.3	90.8	9	0	1	0	0	0	375	31.25	13	0	survive		110	62.3	1.67	22.3386	54.7	19.6135	-3.32701
93	64	M	1	1	4	2	5	1	1	1	1	1	1	1	1	2	22	2.6	69.4	12	1	0	0	0	0	4	0.333333	5	0	survive		110	43	1.63	16.1843	39	14.6788	-2.537
94	81	F	0	3	2	5	4	3	3	4	4	2	2	4	2	0	38	2.3	57.3	12	0	0	0	0	0	57	4.75	9	0	death	107	98	28.7	1.54	12.1015	28.1	11.8485	-0.639977
95	68	M	0	5	3	5	5	5	5	5	5	5	5	5	5	4	62	3	86.4	4	0	0	0	1	0	34	2.83333	8	0	survive		110	57.5	1.59	22.7444	57.5	22.7444	0
96	80	M	0	5	5	5	4	5	5	5	5	5	4	4	5	4	61	3.1	87.9	9	1	1	1	0	0	73	6.08333	12	0	survive		110	63.8	1.7	22.0761	63.2	21.8685	-0.256483
97	67	M	0	3	4	5	5	5	4	5	4	5	2	4	5	4	55	2.8	77.5	12	0	0	1	1	0	170	14.1667	6	0	survive		108	50.2	1.63	18.8942	49.5	18.6307	-0.38734
98	82	M	0	1	1	5	5	2	2	2	4	3	2	1	1	4	33	2.5	78.9	4	0	0	0	0	0	56	4.66667	6	1
99	74	F	0	5	2	5	5	5	5	5	4	5	2	5	5	5	58	2.7	81.9	9	1	0	0	0	0	23	1.91667	4	0	survive		108	49	1.48	22.3703	47.5	21.6855	-0.85034
100	64	F	0	5	5	5	5	5	5	5	5	5	5	5	5	4	64	3.7	96.2	6	0	0	0	0	0	456	38	3	0	survive		108	44.3	1.43	21.6637	44	21.5169	-0.188111
101	74	M	0	5	5	5	5	4	3	5	4	4	2	4	4	2	52	3.2	81.5	7	1	0	0	1	1	27	2.25	12	1
102	73	F	0	1	5	5	5	5	4	5	1	4	1	1	1	4	42	3.2	89.3	6	0	0	0	0	0	38	3.16667	12	0	survive		91	50	1.5	22.2222	49.3	21.9111	-0.461538
103	70	F	0	5	5	5	5	5	4	5	5	5	4	4	3	4	59	3.1	82.4	7	1	0	0	0	0	67	5.58333	7	0	survive		91	41.1	1.47	19.0199	42.7	19.7603	1.28339
104	80	M	0	5	5	5	4	5	3	5	4	4	2	4	3	3	52	3.3	83.7	11	0	0	0	0	1	31	2.58333	4	1
105	67	F	0	5	5	5	5	5	5	5	4	5	2	5	5	5	61	3.4	89.5	4	0	0	0	0	0	235	19.5833	3	0	survive		87	48	1.53	20.5049	46.9	20.035	-0.79023
106	64	M	0	5	5	5	5	5	5	5	4	5	2	4	5	5	60	3.6	95.3	4	1	1	0	0	0	80	6.66667	7	0	survive		84	75.3	1.62	28.6923	74.3	28.3112	-0.474293
107	74	M	0	3	5	5	5	4	3	4	1	3	1	4	3	2	43	3.3	77.3	12	0	1	0	0	1	105	8.75	3	0	death	27	24	43.9	1.7	15.1903	42.2	14.6021	-4.84055
108	73	F	0	5	4	5	5	5	5	5	4	5	2	4	5	4	58	3.2	88	9	1	1	1	0	1	152	12.6667	8	0	survive		76	52.5	1.57	21.299	48	19.4734	-3.38346
109	75	F	0	5	5	5	5	5	5	5	4	5	2	4	5	5	60	3.7	96.8	4	0	1	0	0	1	22	1.83333	12	0	survive		76	61.5	1.54	25.9319	59.6	25.1307	-1.21951
110	82	M	0	2	2	4	4	4	2	1	1	1	1	1	1	1	25	2.2	69.3	11	1	1	0	0	1	57	4.75	16	0	death	89	73	43.9	1.51	19.2535	40.8	17.894	-2.90199
111	77	M	0	5	5	5	4	5	5	5	5	5	4	5	5	2	60	3.9	90.6	7	0	1	0	0	0	53	4.41667	31	1
112	89	F	0	3	5	5	5	3	3	5	4	3	2	4	4	1	47	2.5	73.9	11	0	0	0	1	0	115	9.58333	2	0	survive		73	40	1.43	19.5609	40.6	19.9	0.71251
113	59	F	0	3	4	5	5	4	4	5	1	4	1	4	3	2	45	2.3	68.9	12	0	0	0	0	0	512	42.6667	5	0	survive		67	46.5	1.6	18.1641	46.5	18.1641	0
114	75	F	0	3	5	5	5	5	5	5	5	5	4	4	5	3	59	2.5	66.7	12	0	1	1	0	0	466	38.8333	9	0	death	51	42	35.9	1.52	15.5384	36.3	15.7116	0.795862
115	90	F	0	5	5	5	5	5	5	5	4	5	2	5	5	5	61	3.5	92.6	4	0	0	0	0	0	23	1.91667	16	0	survive		52	47.1	1.47	21.7965	46.8	21.6576	-0.367467
116	77	M	0	5	3	5	5	5	5	5	4	5	2	5	5	2	56	3.2	82	11	1	1	0	0	0	66	5.5	3	1
117	59	M	0	5	5	5	5	5	5	5	4	4	2	5	5	4	59	3.5	93.8	4	0	0	0	0	0	83	6.91667	1	0	survive		46	69	1.68	24.4473	69.1	24.4827	0.094518
118	80	M	0	5	5	5	4	5	4	5	5	5	4	4	5	3	59	3.5	87.1	8	0	0	0	0	0	35	2.91667	3	0	survive		46	55.5	1.74	18.3314	55.5	18.3314	0
119	80	M	0	5	2	5	5	5	4	5	5	5	5	4	5	5	60	2.6	80.4	9	0	0	0	0	0	69	5.75	4	0	survive		38	50.7	1.52	21.9443	50.24	21.7452	-0.716288
120	73	F	0	5	3	5	4	4	5	5	3	4	1	5	5	4	53	2.5	77.7	8	0	1	0	0	0	406	33.8333	7	1
121	71	F	0	5	5	5	4	5	5	5	4	5	2	5	5	3	58	3.1	79.6	11	1	1	0	0	0	128	10.6667	4	0	survive		35	41.8	1.53	17.8564	41.8	17.8564	0
122	67	M	0	5	5	5	5	5	5	5	5	5	4	5	5	5	64	3.7	93.4	1	0	0	0	0	0	190	15.8333	6	0	survive		35	58	1.7	20.0692	58	20.0692	0
123	72	M	0	5	2	3	5	4	3	4	4	4	2	4	2	4	46	3.5	93.8	1	1	1	0	0	0	24	2	7	0	survive		34	67.5	1.63	25.4055	63.3	23.8248	-5.4902
124	66	M	0	5	3	5	4	5	5	5	4	5	2	4	5	4	56	3.4	92.3	4	1	0	0	0	0	78	6.5	7	0	survive		34	68.7	1.71	23.4944	68.7	23.4944	0
125	83	M	0	5	5	5	4	5	4	5	4	5	2	4	5	5	58	2.3	73.3	9	1	0	0	0	0	12	1	11	0	survive		28	57.8	1.66	20.9755	56.8	20.6126	-1.85368
126	58	M	0	3	5	5	5	5	4	5	4	5	2	4	5	1	53	3.3	86.9	11	1	0	0	1	0	54	4.5	13	0	survive		13	60	1.75	19.5918	59.9	19.5592	-0.384615
127	80	M	0	5	3	5	5	5	5	5	5	5	5	4	5	5	62	3	86.4	5	0	1	0	0	0	81	6.75	10	0	survive		2	62.6	1.65	22.9936	62.6	22.9936	0
